# Supplementary material for: Physical Activity, Sleep, and Cognition in Preschool-Aged Children: A Scoping Review
Source: Brain Sci. 2026 Apr 22;16(5):436. doi: 10.3390/brainsci16050436 (PMC13204363; doi:10.3390/brainsci16050436)
Supplement: Supplementary file 1 [file brainsci-16-00436-s001.zip]

Archive with 2 entries (2 files):
- PRISMA ScR Checklist (04_18_2026).pdf
- Table S1 (04_18_2026).pdf
